# Supplementary material for: Comparison of Nine Early Warning Scores for Identification of Short-Term Mortality in Acute Neurological Disease in Emergency Department
Source: J Pers Med. 2022 Apr 14;12(4):630. doi: 10.3390/jpm12040630 (PMC9024907; doi:10.3390/jpm12040630)
Supplement: Supplementary file 1 [file jpm-12-00630-s001.zip]

Archive with 1 entries (1 files):
- jpm-1642584-supplementary.pdf
